# Supplementary material for: Differential Transmission of Old and New World Begomoviruses by Middle East-Asia Minor 1 (MEAM1) and Mediterranean (MED) Cryptic Species of Bemisia tabaci
Source: Viruses. 2022 May 20;14(5):1104. doi: 10.3390/v14051104 (PMC9146840; doi:10.3390/v14051104)
Supplement: Supplementary file 1 [file viruses-14-01104-s001.zip]

Archive with 1 entries (1 files):
- viruses-1718261-supplementary.pdf
